# Supplementary material for: Characterization of a Deep Sea Bacillus toyonensis Isolate: Genomic and Pathogenic Features
Source: Front Cell Infect Microbiol. 2021 Mar 10;11:629116. doi: 10.3389/fcimb.2021.629116 (PMC7988205; doi:10.3389/fcimb.2021.629116)
Supplement: Supplementary file 1 [file DataSheet_1.xlsx]

## Sheet: Supplementary file S1 Virulence
Supplementary data S1: Virulence genes of P18 predicted by blast search of the Virulence Factors of Pathogenic Bacteria database (VFDB)
Gene_id	Identity	E_value	VFDB_internal_id	VF_id	VF_name	Related_genes	Characteristics	Structure_features	Functions	Mechanism	Unique to P18 (Y/N)
P18_GM000052	42.8	9.6e-93	VFG047258	CVF834	LPS	N-acetylglucosamine-1-phosphate uridyltransferase/glucosamine-1-phosphate N-acetyltransferase	Composed of the O-antigen, core polysaccharides and lipid A; the genes involved in the biosynthesis of the basic O-antigen are located in the rfb/rfc loci; O-antigen modification is associated with temperate bacteriophages. Four different serotype-converting phages have been found: SfII, Sf6, SfV and SfX, which are involved in conversion of a serotype Y stain to serotypes 2a, 3b, 5a and X, respec…	-	Required for resistance to host defence and for the intracellular spread, but not for bacterial invasion	-	N
P18_GM000094	77.1	0	VFG000079	VF0072	ClpC	clpC endopeptidase Clp ATP-binding chain C	27-kDa stress protein belongs to the Hsp100/Clp family; Regulation of Clp protease expression is mediated by CtsR, the product of the first gene in the ClpC operon	-	An ATPase promoting early escape form the phagosome of macrophages;ClpC is also required for adhesion and invasion, possibly by modulating the expression of InlA,InlB and ActA	-	N
P18_GM000120	75.4	1.1e-177	VFG046474	CVF827	EF-Tu	elongation factor	-	-	Surface-expressed elongation factor-Tu (EF-Tu) mediates attachment by interacting with host cell nucleolin	-	N
P18_GM000174	45.8	3.2e-101	VFG013516	CVF495	Exopolysaccharide	mrsA/glmM phosphoglucosamine mutase					N
P18_GM000184	43.2	2.2e-57	VFG045346	VF0513	IlpA	IlpA immunogenic lipoprotein A	-	-	Dual functions as an adhesin and an immunostimulant	A lipoprotein that stimulates production of proinflammatory cytokines via TLR2 in human monocytes; involved in bacterial adherence to host cells	N
P18_GM000196	40	2.4e-24	VFG016540	CVF591	Capsule	oppF Oligopeptide ABC transporter, ATP-binding component	GBS can be suclassified into serotypes according to the immunologic type of the polysaccharide capsule. Of the nine serotypes described so far, the type Ia, Ib, II, III and V are reponsible for the majority of invasive human GBS disease; serotype III is particularly important becasue it causes the majority of infection to neonates	The different capsular polysaccharides consists of high-molecular-weight polymers with a repeating unit composed of glucose, galactose, N-acetylglucosamine and sialic acid; sialic acid plays important role in virulence	Inhibits the binding of the activated complement factor C3b to the surface of S. agalactiae, preventing the activation of the alternative complement pathway and inhibits complement-mediated opsonophagocytosis	-	N
P18_GM000197	48.6	4.3e-34	VFG016532	CVF591	Capsule	oppF oligopeptide ABC transporter, permease component	GBS can be suclassified into serotypes according to the immunologic type of the polysaccharide capsule. Of the nine serotypes described so far, the type Ia, Ib, II, III and V are reponsible for the majority of invasive human GBS disease; serotype III is particularly important becasue it causes the majority of infection to neonates	The different capsular polysaccharides consists of high-molecular-weight polymers with a repeating unit composed of glucose, galactose, N-acetylglucosamine and sialic acid; sialic acid plays important role in virulence	Inhibits the binding of the activated complement factor C3b to the surface of S. agalactiae, preventing the activation of the alternative complement pathway and inhibits complement-mediated opsonophagocytosis	-	N
P18_GM000202	41.2	2.6e-121	VFG006783	CVF240	Oligopeptide-binding protein	oppA oligopeptide ABC transporter, oligopeptide-binding protein					N
P18_GM000233	40.6	3.7e-35	VFG016532	CVF591	Capsule	oppF oligopeptide ABC transporter, permease component	GBS can be suclassified into serotypes according to the immunologic type of the polysaccharide capsule. Of the nine serotypes described so far, the type Ia, Ib, II, III and V are reponsible for the majority of invasive human GBS disease; serotype III is particularly important becasue it causes the majority of infection to neonates	The different capsular polysaccharides consists of high-molecular-weight polymers with a repeating unit composed of glucose, galactose, N-acetylglucosamine and sialic acid; sialic acid plays important role in virulence	Inhibits the binding of the activated complement factor C3b to the surface of S. agalactiae, preventing the activation of the alternative complement pathway and inhibits complement-mediated opsonophagocytosis	-	N
P18_GM000270	73.4	1.5e-222	VFG012096	CVF403	GroEL	groEL chaperonin GroEL					N
P18_GM000323	45.2	2.2e-78	VFG047566	CVF839	Purine	Phosphoribosylformylglycinamidine cyclo-ligase					N
P18_GM000350	41.2	6.3e-60	VFG000116	VF0091	Alginate	algB two-component response regulator AlgB	Alginate production is frequently referred to as mucoidy because colonies producing alginate have a wet glistening (mucoid) appearance, which is very different from that of colonies not producing alginate; most of the alginate biosynthetic genes are clustered in the algD operon; Alginate production is highly regulated. Regulatory genes are located in two areas far removed from the biosynthetic ge…	Alginate is a linear polymer of high molecular weight composed of the uronic acids <beta>-D-mannuronate and its C-5 epimer, <alpha>-L-guluronate, which are linked by <beta>-1,4 glycosidic bonds; The early steps in the biosynthesis of alginate to form GDP mannuronic acid require the products of algA and algC to convert fructose-6-phosphate to GDP-mannose and then require the product of algD to con…	Allows the bacteria form biofilm; contributes to the persistence of the bacteria in the CF lung: act as an adhesin, preventing the bacteria from being expelled from the lung, and alginate slime layer makes it more difficult for phagocytes to ingest and kill the bacteria	-	N
P18_GM000400	46	1.7e-78	VFG015903	CVF546	Phytotoxin phaseolotoxin	argK phaseolotoxin-insensitive ornithine carbamoyltransferase					N
P18_GM000428	45.9	2.9e-08	VFG045470	VF0356	Cytolysin	cylR2 cytolysin regulator R2	Production and activation of cytolysin involves the products of a complex operon of eight genes and that this operon can be located on either pheromone-responsive plasmids or on the chromosome within a pathogenicity island;most of this gene locus is absent in E. faecalis V583 due to a 17-kbp deletion;Cytolysin expression is regulated by one of the subunits (CylLS'') through a quorum-sensing autoi…	Comprised of two nonidentical peptide subunits: CylLL(the long subunit) and CylLS (the short subunit), both of which are required for lytic activity;CylLL and CylLS are ribosomally synthesized as 68- and 63-amino-acid precursors, respectively, and then are posttranslationally modified by the CylM;The modified peptides are then proteolytically cleaved and secreted from the cell by CylB. CylB funct…	Capable of lysing erythrocytes, polymorphonuclear leukocytes and macrophages, as well as a broad range of gram-positive bacteria	-	N
P18_GM000467	40.2	2.3e-65	VFG019760	CVF518	Type IV pili biosynthesis	pilR putative two-component system, response regulator					N
P18_GM000482	40.4	2.9e-88	VFG014099	CVF520	LPS O-antigen (P. aeruginosa)	wbpA probable UDP-glucose/GDP-mannose dehydrogenase WbpA					N
P18_GM000505	49	2.7e-121	VFG013618	CVF506	Heme biosynthesis	hemL glutamate-1-semialdehyde aminotransferase					N
P18_GM000522	43.1	1.7e-45	VFG039536	CVF803	T4SS effectors	CBU_1566 Coxiella Dot/Icm type IVB secretion system translocated effector					N
P18_GM000534	56.6	9.5e-229	VFG016364	CVF573	Internalin-like	BCE_0607 internalin, putative					N
P18_GM000535	48.7	6.1e-259	VFG012131	CVF411	Kappa-toxin (collagenase)	colA secreted collagenase					N
P18_GM000547	45.7	3.5e-82	VFG030724	CVF651	Trehalose-recycling ABC transporter	sugC carbohydrate ABC transporter ATP-binding protein, CUT1 family					N
P18_GM000553	42.5	2e-46	VFG001386	VF0286	PhoP	phoP Possible two component system response transcriptional positive regulator PhoP	Similar to the PhoP response regulator of S. enteric serovar Typhimurium that senses Mg2+ starvation and controls the expression of virulence genes	-	Senses Mg2+ starvation, controls expression of genes involved in surface remodeling and adaptation to intracellular growth	-	N
P18_GM000598	40.1	2.7e-57	VFG044253	IA027	staphyloferrin B	sirA siderophore compound ABC transporter binding protein					N
P18_GM000599	49.7	4e-80	VFG044356	IA011	achromobactin	cbrB ferric achromobactin inner membrane permease					N
P18_GM000600	45.9	3.9e-78	VFG044357	IA011	achromobactin	cbrC ferric achromobactin inner membrane permease					N
P18_GM000601	63	1e-94	VFG016167	CVF555	Achromobactin biosynthesis and transport	cbrD achromobactin transport ATP-binding protein CbrD					N
P18_GM000620	40.3	8.5e-36	VFG024200	CVF334	DevR/S	devR/dosR two-component system response regulator					N
P18_GM000637	41.3	5e-42	VFG031728	CVF667	RegX3	regX3 two component sensory transduction protein RegX3					N
P18_GM000653	96.6	0	VFG016340	CVF572	Immune inhibitor A metalloprotease	inhA immune inhibitor A metalloprotease					N
P18_GM000660	98.6	5.6e-168	VFG016331	CVF571	Phosphatidylcholine-preferring phospholipase C (PC-PLC)	plcA Phospholipase C					N
P18_GM000661	91.9	1.6e-182	VFG043808	TX180	SM-PLC	BCQ_0745 sphingomyelinase c					N
P18_GM000672	42.7	2.4e-14	VFG005376	CVF130	Sortase A	srtA hypothetical protein					N
P18_GM000680	47	3.2e-10	VFG045470	VF0356	Cytolysin	cylR2 cytolysin regulator R2	Production and activation of cytolysin involves the products of a complex operon of eight genes and that this operon can be located on either pheromone-responsive plasmids or on the chromosome within a pathogenicity island;most of this gene locus is absent in E. faecalis V583 due to a 17-kbp deletion;Cytolysin expression is regulated by one of the subunits (CylLS'') through a quorum-sensing autoi…	Comprised of two nonidentical peptide subunits: CylLL(the long subunit) and CylLS (the short subunit), both of which are required for lytic activity;CylLL and CylLS are ribosomally synthesized as 68- and 63-amino-acid precursors, respectively, and then are posttranslationally modified by the CylM;The modified peptides are then proteolytically cleaved and secreted from the cell by CylB. CylB funct…	Capable of lysing erythrocytes, polymorphonuclear leukocytes and macrophages, as well as a broad range of gram-positive bacteria	-	N
P18_GM000852	48.8	2.1e-188	VFG042982	AI128	Bcp pili	bcpB collagen adhesion protein					N
P18_GM000868	46.2	2.1e-104	VFG012874	CVF465	Mxi-Spa TTSS effectors controlled by MxiE	ipaH hypothetical protein					N
P18_GM000876	48.5	1.7e-32	VFG016532	CVF591	Capsule	oppF oligopeptide ABC transporter, permease component	GBS can be suclassified into serotypes according to the immunologic type of the polysaccharide capsule. Of the nine serotypes described so far, the type Ia, Ib, II, III and V are reponsible for the majority of invasive human GBS disease; serotype III is particularly important becasue it causes the majority of infection to neonates	The different capsular polysaccharides consists of high-molecular-weight polymers with a repeating unit composed of glucose, galactose, N-acetylglucosamine and sialic acid; sialic acid plays important role in virulence	Inhibits the binding of the activated complement factor C3b to the surface of S. agalactiae, preventing the activation of the alternative complement pathway and inhibits complement-mediated opsonophagocytosis	-	N
P18_GM000885	54.8	2.9e-25	VFG002405	VF0403	Type VII secretion system	esxA type VII secretion system secreted protein EsxA	At the molecular level, the S. aureus T7SS is composed of four membrane-associated proteins (EsaA, EssA, EssB, and EssC), three soluble cytosolic proteins (EsaB, EsaE, and EsaG), and five secreted virulence factors (EsxA, EsxC, EsxB, EsxD, and EsaD)	-	Plays a key role in promoting bacterial survival and the long-term persistence; play key roles in bacterial competitiveness	ESAT-6-like secretion system (Ess) encoded by a cluster of 12 genes in S. aureus. The FSD (FtsK/SpoIIIE domain) membrane protein EssC is essential for the secretion of EsxA-EsxB. EssA and EssB that encode transmembrane proteins are also involved in secretion. The secretion of EsxA is dependent on the presence of EsxB and vice versa. The co-dependence is similar to that of ESAT-6 and CFP-10 in M. …	N
P18_GM000947	46.9	9.6e-54	VFG027229	CVF333	MprA/B	mprA response regulator with CheY-like receiver domain and winged-helix DNA-binding domain					N
P18_GM000952	95.8	0	VFG043812	TX186	InhA1, InhA2, InhA3	BC2984 immune inhibitor A precursor					N
P18_GM001000	44.7	2.5e-59	VFG032908	CVF670	Post-translocation chaperone	prsA2 putative post-translocation molecular chaperone					N
P18_GM001048	61.3	3.9e-120	VFG032188	CVF238	Lipoate protein ligase A1	lplA1 lipoate-protein ligase A					N
P18_GM001070	66	9.6e-164	VFG001381	VF0253	Isocitrate lyase	icl Isocitrate lyase Icl isocitrase isocitratase	-	PDB code: 1F61	Required for persistant infection	Isocitrate lyase is the initial enzyme in the glyoxylate shunt, a secondary metabolic pathway that allows bacteria to utilize fatty acids as carbon and energy sources when the availability of primary carbon sources is limiting; Isocitrate lyase, in combination with malate synthase, catalyzes the conversion of isocitrate to malate, a reation that allows maintenance of the TCA cycle and synthesize …	N
P18_GM001098	44.4	1.7e-116	VFG037044	CVF760	Catalase	katA catalase					N
P18_GM001116	54.8	2.7e-266	VFG049190	CVF861	T6SS-II	protein disaggregation chaperone					N
P18_GM001129	40.1	3.3e-124	VFG032250	CVF240	Oligopeptide-binding protein	oppA oligopeptide ABC transporter substrate-binding protein					N
P18_GM001133	49.2	3.4e-41	VFG016532	CVF591	Capsule	oppF oligopeptide ABC transporter, permease component	GBS can be suclassified into serotypes according to the immunologic type of the polysaccharide capsule. Of the nine serotypes described so far, the type Ia, Ib, II, III and V are reponsible for the majority of invasive human GBS disease; serotype III is particularly important becasue it causes the majority of infection to neonates	The different capsular polysaccharides consists of high-molecular-weight polymers with a repeating unit composed of glucose, galactose, N-acetylglucosamine and sialic acid; sialic acid plays important role in virulence	Inhibits the binding of the activated complement factor C3b to the surface of S. agalactiae, preventing the activation of the alternative complement pathway and inhibits complement-mediated opsonophagocytosis	-	N
P18_GM001137	44.6	8.2e-139	VFG032255	CVF240	Oligopeptide-binding protein	oppA oligopeptide ABC transporter substrate-binding protein					N
P18_GM001158	48.2	1.5e-56	VFG029561	CVF650	GPL locus	rmt4 macrocin-O-methyltransferase					N
P18_GM001165	49	6.7e-53	VFG048822	CVF854	Capsule	glucose-1-phosphate thymidylyltransferase	GBS can be suclassified into serotypes according to the immunologic type of the polysaccharide capsule. Of the nine serotypes described so far, the type Ia, Ib, II, III and V are reponsible for the majority of invasive human GBS disease; serotype III is particularly important becasue it causes the majority of infection to neonates	The different capsular polysaccharides consists of high-molecular-weight polymers with a repeating unit composed of glucose, galactose, N-acetylglucosamine and sialic acid; sialic acid plays important role in virulence	Inhibits the binding of the activated complement factor C3b to the surface of S. agalactiae, preventing the activation of the alternative complement pathway and inhibits complement-mediated opsonophagocytosis	-	N
P18_GM001166	46.9	5.2e-42	VFG007664	CVF282	Capsular polysaccharide	rmlC dTDP-4-dehydrorhamnose 3,5-epimerase					N
P18_GM001167	50.1	1.5e-92	VFG013369	CVF494	LOS	rffG dTDP-glucose 4,6-dehydratase	Biosynthesis pathway of LOS is producing a branched oligosaccharide attached to a lipid A via two 3-deoxy-D-manno-2-octulosonic acid (KDO) molecules. The rfaC gene product adds the first heptose (Hep I) to KDO. The rfaF gene product adds the second Hep onto Hep I and is required for <alpha>-chain elongation. The lgtF gene product adds the first Glc of the <alpha>-chain. Genes lgtA, lgtB, lgtE are…	-	Involved in immune system evasion, attachment to epithelial tissue, important mediator of the proinflammatory response;LOS sialylation (by the enzyme Lst) prevents complement deposition and phagocytosis by neutrophils;LOS modification by phosphoethanolamine (by the enzyme LptA) provides resistance to antimicrobial peptides and complement	Binds to asialoglycoprotein receptors on the host cell surface	N
P18_GM001168	40	9e-52	VFG006089	CVF186	Capsule	STER_1444 dTDP-4-dehydrorhamnose reductase	GBS can be suclassified into serotypes according to the immunologic type of the polysaccharide capsule. Of the nine serotypes described so far, the type Ia, Ib, II, III and V are reponsible for the majority of invasive human GBS disease; serotype III is particularly important becasue it causes the majority of infection to neonates	The different capsular polysaccharides consists of high-molecular-weight polymers with a repeating unit composed of glucose, galactose, N-acetylglucosamine and sialic acid; sialic acid plays important role in virulence	Inhibits the binding of the activated complement factor C3b to the surface of S. agalactiae, preventing the activation of the alternative complement pathway and inhibits complement-mediated opsonophagocytosis	-	N
P18_GM001212	50.9	2e-07	VFG045470	VF0356	Cytolysin	cylR2 cytolysin regulator R2	Production and activation of cytolysin involves the products of a complex operon of eight genes and that this operon can be located on either pheromone-responsive plasmids or on the chromosome within a pathogenicity island;most of this gene locus is absent in E. faecalis V583 due to a 17-kbp deletion;Cytolysin expression is regulated by one of the subunits (CylLS'') through a quorum-sensing autoi…	Comprised of two nonidentical peptide subunits: CylLL(the long subunit) and CylLS (the short subunit), both of which are required for lytic activity;CylLL and CylLS are ribosomally synthesized as 68- and 63-amino-acid precursors, respectively, and then are posttranslationally modified by the CylM;The modified peptides are then proteolytically cleaved and secreted from the cell by CylB. CylB funct…	Capable of lysing erythrocytes, polymorphonuclear leukocytes and macrophages, as well as a broad range of gram-positive bacteria	-	N
P18_GM001232	94.6	0	VFG016350	CVF572	Immune inhibitor A metalloprotease	ina immune inhibitor A					N
P18_GM001234	49.4	9e-61	VFG030673	CVF651	Trehalose-recycling ABC transporter	sugC ABC transporter ATP-binding protein					N
P18_GM001248	40.6	8e-45	VFG031730	CVF667	RegX3	regX3 DNA-binding response regulator RegX3					N
P18_GM001264	44.2	3.4e-52	VFG038840	VF0473	Polar flagella	flmH 3-oxoacyl-ACP reductase	Types of bacterial movement: swimming, swarming, gliding, twitching and sliding. Only swimming and swarming are correlated with the presence of flagella. Swimming is an individual endeavour, while swarming is the movement of a group of bactera; constitutively expressed for motility in liquid environments	-	Necessary for motility, adhesion and invasion;glycosylation of the flagellin may play a role in provoking a proinflamatory response	-	N
P18_GM001271	47.9	2.9e-62	VFG030704	CVF651	Trehalose-recycling ABC transporter	sugC Putative sugar-transport ATP-binding protein ABC transporter SugC					N
P18_GM001309	44	6.7e-69	VFG019760	CVF518	Type IV pili biosynthesis	pilR putative two-component system, response regulator					N
P18_GM001311	42.6	1.3e-73	VFG044396	IA030	Pyridine-2,6-dithiocarboxylic acid (PDTC)	pdtorfM putative aminotransferase					N
P18_GM001328	51	9e-153	VFG032815	CVF676	D-alanine-polyphosphoribitol ligase	dltA D-alanine--polyphosphoribitol ligase subunit 1					N
P18_GM001360	45.3	2.4e-37	VFG009380	CVF309	Leucine synthesis	leuD 3-isopropylmalate dehydratase, small subunit					N
P18_GM001365	42.9	1.9e-35	VFG014106	CVF520	LPS O-antigen (P. aeruginosa)	hisH2 glutamine amidotransferase					N
P18_GM001367	44.4	8.2e-62	VFG045297	VF0171	LPS	hisF imidazole glycerol phosphate synthase subunit HisF	Composed of the O-antigen, core polysaccharides and lipid A; the genes involved in the biosynthesis of the basic O-antigen are located in the rfb/rfc loci; O-antigen modification is associated with temperate bacteriophages. Four different serotype-converting phages have been found: SfII, Sf6, SfV and SfX, which are involved in conversion of a serotype Y stain to serotypes 2a, 3b, 5a and X, respec…	-	Required for resistance to host defence and for the intracellular spread, but not for bacterial invasion	-	N
P18_GM001376	43.7	4.3e-98	VFG026392	CVF310	Lysine synthesis	lysA diaminopimelate decarboxylase					N
P18_GM001380	49.7	1.2e-47	VFG015885	CVF546	Phytotoxin phaseolotoxin	cysC1 adenylylsulfate kinase					N
P18_GM001424	47.9	2.8e-48	VFG009705	CVF324	Mn] superoxide dismutase [Iron-cofactored SOD	sodA					N
P18_GM001432	41.2	5.3e-42	VFG006826	CVF253	LisR/LisK	lisR two-component response regulator					N
P18_GM001465	44.9	5.6e-17	VFG043551	AI354	histone-like protein (Hlp)/laminin-binding protein (LBP)	ML1683 histone-like protein					N
P18_GM001470	51.9	1e-35	VFG031491	CVF660	Nucleoside diphosphate kinase	ndk Putative nucleoside diphosphate kinase NdkA NDK NDP kinase nucleoside-2-P kinase					N
P18_GM001496	42.6	6.3e-55	VFG009301	CVF305	Pantothenate synthesis	panC pantoate--beta-alanine ligase					N
P18_GM001497	60.7	6.6e-36	VFG008112	CVF305	Pantothenate synthesis	panD aspartate 1-decarboxylase					N
P18_GM001576	94.2	4.2e-144	VFG043406	AI153	peritrichous flagella	motP flagellar motor protein MotP					N
P18_GM001577	96.4	2.5e-123	VFG043407	AI153	peritrichous flagella	motS flagellar motor protein MotS					N
P18_GM001578	98.4	8.8e-62	VFG043408	AI153	peritrichous flagella	cheY chemotaxis response regulator					N
P18_GM001579	89.7	0	VFG043409	AI153	peritrichous flagella	cheA chemotaxis histidine kinase					N
P18_GM001580	94.5	4.7e-288	VFG043410	AI153	peritrichous flagella	cheC flagellar motor switch protein					N
P18_GM001583	93.1	5.9e-140	VFG043411	AI153	peritrichous flagella	cheR chemotaxis protein methyltransferase CheR					N
P18_GM001587	92.6	1.6e-227	VFG043412	AI153	peritrichous flagella	flgK flagellar hook-associated protein FlgK					N
P18_GM001588	87.8	3.7e-143	VFG043413	AI153	peritrichous flagella	flgL flagellar hook-associated protein FlgL					N
P18_GM001589	79.6	3.8e-211	VFG043414	AI153	peritrichous flagella	fliD flagellar capping protein					N
P18_GM001590	97.5	2.5e-64	VFG043415	AI153	peritrichous flagella	fliS flagellar protein FliS, putative					N
P18_GM001592	91.9	7.7e-67	VFG043416	AI153	peritrichous flagella	flgB flagellar basal body rod protein FlgB					N
P18_GM001593	97.8	1.2e-72	VFG043417	AI153	peritrichous flagella	flgC flagellar basal body rod protein FlgC					N
P18_GM001594	93.9	3.2e-47	VFG043418	AI153	peritrichous flagella	fliE flagellar hook-basal body protein FliE					N
P18_GM001595	94.5	1.5e-288	VFG043419	AI153	peritrichous flagella	fliF flagellar MS-ring protein					N
P18_GM001596	98.2	3.4e-180	VFG043420	AI153	peritrichous flagella	fliG flagellar motor switch protein G					N
P18_GM001597	86	1.2e-112	VFG043421	AI153	peritrichous flagella	fliH flagellar assembly protein H					N
P18_GM001598	95.6	3.9e-237	VFG043422	AI153	peritrichous flagella	fliI flagellum-specific ATP synthase					N
P18_GM001601	89.1	1.2e-94	VFG043423	AI153	peritrichous flagella	flgD flagellar basal body rod modification protein					N
P18_GM001602	87.5	3.2e-209	VFG043424	AI153	peritrichous flagella	flgE flagellar hook protein FlgE					N
P18_GM001605	97.7	8.9e-164	VFG043425	AI153	peritrichous flagella	cheV chemotaxis protein CheV					N
P18_GM001607	88.3	9e-128	VFG043426	AI153	peritrichous flagella	BCE_1779 flagellin					N
P18_GM001608	51.4	8.5e-73	VFG043427	AI153	peritrichous flagella	BCE_1780 flagellin					N
P18_GM001609	42.4	6.1e-20	VFG041578	SS025	T3SS	ETAE_0884 putative transglycosylase signal peptide protein	Similar to the Yersinia T3SS	-	A needle-like structure, often described as an "injectisome" that can inject effectors directly into the cytoplasm of target cells; five effectors have been described: AexT, AexU, AopP, AopH and AopO;AexT and AexU are bifunctional toxins that contain a GTPase activating domain, allowing the interruption of host cell-signalling pathways and an ADP-ribosylating domain that can disrupt the host cyto…	-	N
P18_GM001610	100	3e-36	VFG043428	AI153	peritrichous flagella	BCE_1782 flagellar motor switch protein					N
P18_GM001611	96.6	1.2e-182	VFG043429	AI153	peritrichous flagella	fliM flagellar motor switch protein FliM					N
P18_GM001612	98.3	1.8e-59	VFG043430	AI153	peritrichous flagella	BCE_1784 flagellar motor switch protein					N
P18_GM001614	98.8	2.9e-136	VFG043431	AI153	peritrichous flagella	fliP flagellar biosynthesis protein FliP					N
P18_GM001615	100	1.6e-44	VFG043432	AI153	peritrichous flagella	fliQ flagellar biosynthesis protein FliQ					N
P18_GM001616	97.6	1.4e-133	VFG043433	AI153	peritrichous flagella	fliR flagellar biosynthesis protein FliR					N
P18_GM001617	48.1	4.2e-93	VFG043250	AI147	<beta>-GlcNAc	flhB flagellar biosynthesis protein FlhB					N
P18_GM001618	98	0	VFG043434	AI153	peritrichous flagella	flhA flagellar biosynthesis protein FlhA					N
P18_GM001619	95.9	1.1e-236	VFG043435	AI153	peritrichous flagella	flhF flagellar biosynthesis regulator FlhF					N
P18_GM001620	94.2	4.6e-137	VFG043436	AI153	peritrichous flagella	flgG flagellar basal body rod protein FlgG					N
P18_GM001633	48.2	1.2e-52	VFG030679	CVF651	Trehalose-recycling ABC transporter	sugC ABC transporter ATP-binding protein					N
P18_GM001745	41	7e-127	VFG032254	CVF240	Oligopeptide-binding protein	oppA putative pheromone ABC transporter binding protein					N
P18_GM001747	40	1.1e-18	VFG011674	CVF393	Capsule biosynthesis and transport	Cj1419c methyltransferase					N
P18_GM001759	98.7	1.7e-212	VFG016271	CVF564	Nonhemolytic enterotoxin NHE	nheA enterotoxin; possible non-hemolytic enterotoxin lytic component L2					N
P18_GM001760	100	7e-225	VFG016277	CVF564	Nonhemolytic enterotoxin NHE	nheB Non-hemolytic enterotoxin lytic component L1					N
P18_GM001761	94.2	5.7e-194	VFG016287	CVF564	Nonhemolytic enterotoxin NHE	nheC enterotoxin C					N
P18_GM001794	41.1	4.4e-51	VFG006820	CVF252	VirR/VirS	virR hypothetical protein					Y
P18_GM001896	40.1	7.6e-38	VFG022935	CVF333	MprA/B	mprA two component response transcriptional regulatory protein MprA					N
P18_GM001904	41.9	2.4e-38	VFG033042	CVF675	PdgA	pdgA Uncharacterized protein yjeA					N
P18_GM001913	40.3	7e-53	VFG016423	CVF567	Polysaccharide capsule	lytR transcription antiterminator					N
P18_GM001915	41	5.7e-38	VFG006826	CVF253	LisR/LisK	lisR two-component response regulator					N
P18_GM001921	91.2	0	VFG044203	IA028	petrobactin	asbA siderophore biosynthesis protein					N
P18_GM001922	84.1	0	VFG044204	IA028	petrobactin	asbB siderophore biosynthesis protein					N
P18_GM001923	88.8	5.5e-217	VFG044205	IA028	petrobactin	asbC acyl-CoA synthetase					N
P18_GM001924	93.4	8.9e-43	VFG044206	IA028	petrobactin	asbD acyl carrier protein					N
P18_GM001925	92.3	1.5e-180	VFG044207	IA028	petrobactin	asbE hypothetical protein					N
P18_GM001926	90	4.9e-148	VFG044208	IA028	petrobactin	asbF hypothetical protein					N
P18_GM001967	43.6	3.6e-134	VFG006782	CVF240	Oligopeptide-binding protein	oppA hypothetical protein					N
P18_GM002023	56.4	4.8e-26	VFG002405	VF0403	Type VII secretion system	esxA type VII secretion system secreted protein EsxA	At the molecular level, the S. aureus T7SS is composed of four membrane-associated proteins (EsaA, EssA, EssB, and EssC), three soluble cytosolic proteins (EsaB, EsaE, and EsaG), and five secreted virulence factors (EsxA, EsxC, EsxB, EsxD, and EsaD)	-	Plays a key role in promoting bacterial survival and the long-term persistence; play key roles in bacterial competitiveness	ESAT-6-like secretion system (Ess) encoded by a cluster of 12 genes in S. aureus. The FSD (FtsK/SpoIIIE domain) membrane protein EssC is essential for the secretion of EsxA-EsxB. EssA and EssB that encode transmembrane proteins are also involved in secretion. The secretion of EsxA is dependent on the presence of EsxB and vice versa. The co-dependence is similar to that of ESAT-6 and CFP-10 in M. …	N
P18_GM002026	44.9	3.3e-12	VFG002407	VF0403	Type VII secretion system	esaB type VII secretion system protein EsaB	At the molecular level, the S. aureus T7SS is composed of four membrane-associated proteins (EsaA, EssA, EssB, and EssC), three soluble cytosolic proteins (EsaB, EsaE, and EsaG), and five secreted virulence factors (EsxA, EsxC, EsxB, EsxD, and EsaD)	-	Plays a key role in promoting bacterial survival and the long-term persistence; play key roles in bacterial competitiveness	ESAT-6-like secretion system (Ess) encoded by a cluster of 12 genes in S. aureus. The FSD (FtsK/SpoIIIE domain) membrane protein EssC is essential for the secretion of EsxA-EsxB. EssA and EssB that encode transmembrane proteins are also involved in secretion. The secretion of EsxA is dependent on the presence of EsxB and vice versa. The co-dependence is similar to that of ESAT-6 and CFP-10 in M. …	N
P18_GM002028	43.7	0	VFG018161	CVF624	Type VII secretion system	essC hypothetical protein	At the molecular level, the S. aureus T7SS is composed of four membrane-associated proteins (EsaA, EssA, EssB, and EssC), three soluble cytosolic proteins (EsaB, EsaE, and EsaG), and five secreted virulence factors (EsxA, EsxC, EsxB, EsxD, and EsaD)	-	Plays a key role in promoting bacterial survival and the long-term persistence; play key roles in bacterial competitiveness	ESAT-6-like secretion system (Ess) encoded by a cluster of 12 genes in S. aureus. The FSD (FtsK/SpoIIIE domain) membrane protein EssC is essential for the secretion of EsxA-EsxB. EssA and EssB that encode transmembrane proteins are also involved in secretion. The secretion of EsxA is dependent on the presence of EsxB and vice versa. The co-dependence is similar to that of ESAT-6 and CFP-10 in M. …	N
P18_GM002065	52.3	0	VFG009598	CVF318	Nitrate reductase	narG nitrate reductase, alpha subunit	NarX function as a respiratory fused nitrate reductase (three different domains present in this protein encode the difference subunits of nitrate reductase: the N-terminal domain showing similarity to narG, the central domain showing homology with narJ and the C-terminus showing homology to narI); NarGHJI is a membrane-bound nitrate reductase complex; NarK2, a putative nitrite-extrusion protein	-	Nitrate respiration helps the bacteria to survive in O2-depleted areas of inflammatory or necrotic tissue	-	N
P18_GM002066	57.7	1.6e-178	VFG009610	CVF318	Nitrate reductase	narH nitrate reductase, beta subunit	NarX function as a respiratory fused nitrate reductase (three different domains present in this protein encode the difference subunits of nitrate reductase: the N-terminal domain showing similarity to narG, the central domain showing homology with narJ and the C-terminus showing homology to narI); NarGHJI is a membrane-bound nitrate reductase complex; NarK2, a putative nitrite-extrusion protein	-	Nitrate respiration helps the bacteria to survive in O2-depleted areas of inflammatory or necrotic tissue	-	N
P18_GM002068	45.7	1.8e-60	VFG009635	CVF318	Nitrate reductase	narI respiratory nitrate reductase, gamma subunit	NarX function as a respiratory fused nitrate reductase (three different domains present in this protein encode the difference subunits of nitrate reductase: the N-terminal domain showing similarity to narG, the central domain showing homology with narJ and the C-terminus showing homology to narI); NarGHJI is a membrane-bound nitrate reductase complex; NarK2, a putative nitrite-extrusion protein	-	Nitrate respiration helps the bacteria to survive in O2-depleted areas of inflammatory or necrotic tissue	-	N
P18_GM002127	50.9	7e-68	VFG011805	CVF396	LOS	CFF8240_1412 aspartate racemase	Biosynthesis pathway of LOS is producing a branched oligosaccharide attached to a lipid A via two 3-deoxy-D-manno-2-octulosonic acid (KDO) molecules. The rfaC gene product adds the first heptose (Hep I) to KDO. The rfaF gene product adds the second Hep onto Hep I and is required for <alpha>-chain elongation. The lgtF gene product adds the first Glc of the <alpha>-chain. Genes lgtA, lgtB, lgtE are…	-	Involved in immune system evasion, attachment to epithelial tissue, important mediator of the proinflammatory response;LOS sialylation (by the enzyme Lst) prevents complement deposition and phagocytosis by neutrophils;LOS modification by phosphoethanolamine (by the enzyme LptA) provides resistance to antimicrobial peptides and complement	Binds to asialoglycoprotein receptors on the host cell surface	N
P18_GM002142	98.6	1.4e-121	VFG016226	CVF560	Hemolysin III	hlyIII hemolysin iii					N
P18_GM002175	40.1	2.7e-52	VFG030700	CVF651	Trehalose-recycling ABC transporter	sugC sugar ABC transporter ATP-binding protein SugC					N
P18_GM002193	45.5	2.2e-65	VFG041021	SS179	HSI-2	sfa2 transcriptional regulator					N
P18_GM002216	43.1	1.7e-55	VFG032908	CVF670	Post-translocation chaperone	prsA2 putative post-translocation molecular chaperone					N
P18_GM002250	48.8	3.8e-62	VFG048401	CVF849	Ent siderophore	2,3-dihydro-2,3-dihydroxybenzoate dehydrogenase					N
P18_GM002251	40.4	8.3e-85	VFG007206	CVF274	Vibriobactin biosynthesis	vibC Isochorismate synthase					N
P18_GM002252	56.7	4.3e-177	VFG016132	CVF553	Pyochelin	pchD 2,3-dihydroxybenzoate-AMP ligase	The genes for pyochelin biosynthesis are in two separate operons, pchDCBA, involved in the synthesis of the pyochelin precursor salicylic acid and pchEFGHI. pchHI appear to have an export function. The fptA gene encoding the 75 kDa ferric pyochelin receptor occurs immediately downstream of pchI	-	Effective at promoting iron uptake in P. aeruginosa; catalyzes the formation of tissue-damaging free radicals; pyochelin also binds other transition metals (e.g. Mo(IV), Co(II)) with appreciable affinity and is implicated in the delivery of both Co(II) and Mo(IV) to P. aeruginosa cells	Pyochelin is a structurally unique siderophore possessing phenolate, but neither a hydroxamate nor a catecholate moiety. Pyochelin binds Fe (III) in a 2:1 stoichiometry with comparatively low affinity (stability constant, 10**5); FptA is the specific receptor for Fe(III)-pyochelin	N
P18_GM002253	47.9	1.9e-73	VFG048414	CVF849	Ent siderophore	isochorismatase					N
P18_GM002254	42.3	8.4e-233	VFG000161	VF0094	Pyoverdine	pvdD pyoverdine synthetase D	A greenish-yellow compound, a hydroxyquinolone chromophore to which an amino acid tail is attached, the tail can vary in length; the synthesis of pyoverdine requires a special <sigma> factor, PvdS, which is in turn regulated by the Fur repressor; also called pseudobactin	-	Effective at acquiring iron from transferrin and lactoferrin; cytotoxic due to its ability to stimulating the production of reactive oxygen species	Pvd is a fluorescent dihydroxyquinoline derivative connected to a small peptide and contains hydroxamate and catecholate residues to chelate ferric ion, Fe (III). Pvd chelates Fe (III) in a 1:1 stoichiometry with high affinity (stability constant, 10**32); FpvA is the specific receptor for Fe(III)-pyoverdin	N
P18_GM002255	65	8.6e-20	VFG026493	CVF315	Mycobactin	mbtH Conserved protein of unknown function, MbtH, possibly involved in the biogenesis of the hydroxyphenyloxazoline-containing siderophore mycobactins	Mycobacteria produce two classes of siderophores, mycobactins and the exochelins. Pathogenic mycobacteria solely produce mycobactins, whereas saprophytic mycobacteria such as M. smegmatis and Mycobacterium neoarum produce both mycobactins and exochelins; Mycobactins are salicylatecontaining siderophores, and exochelins are peptidic molecules; Mycobactins are found in two forms that differ in the …	-	Cell-association mycobactin participates in iron internalization and/or to serve as a temporary iron-holding molecule to prevent sudden influx of excess iron if the metal suddenly becomes available after a period of iron limitation	-	N
P18_GM002259	46.1	2.9e-17	VFG043551	AI354	histone-like protein (Hlp)/laminin-binding protein (LBP)	ML1683 histone-like protein					N
P18_GM002285	96.8	1.2e-236	VFG016265	CVF563	Hemolytic enterotoxin HBL	hblC hemolysin BL lytic component L2 hemolytic enterotoxin HBL					N
P18_GM002286	99.5	1.6e-229	VFG016261	CVF563	Hemolytic enterotoxin HBL	hblD hemolysin BL lytic component L1 hemolytic enterotoxin HBL					N
P18_GM002287	96	2.6e-205	VFG016259	CVF563	Hemolytic enterotoxin HBL	hblB hemolysin BL binding component B hemolytic enterotoxin HBL					N
P18_GM002288	86	9.6e-234	VFG016254	VF0532	HBL	hblA Hemolysin BL binding component precursor	This enterotoxin is toxic only as a ternary complex. Neither any binarycombination of the components nor any individual component is toxic in its own right	Tripartite toxin composed of three distinct protein components, B (41 kDa), L1 (38.2 kDa), and L2 (43.5 kDa); Hbl-B has a striking resemblance to HlyE/ClyA/SheA, a single-component hemolytic enterotoxin	A pore-forming toxin possesses hemolytic, cytotoxic, dermonecrotic, and vascular permeability activities	HBL-B is the only protein able to associate productively with the cell membrane, and this binding is followed by the ordered recruitment of first L1and then L2.The membrane-associated HBL components form a membrane attack complex that causes lysis by a colloid osmotic mechanism	N
P18_GM002289	42.8	1.5e-140	VFG033018	CVF674	OatA	oatA acyltransferase	-	-	An Listeria peptidoglycan modifying enzyme that acetylates muramic acid residues of L. monocytogenes peptidoglycan critical for the bacterial survival in infected hosts	-	N
P18_GM002334	40.7	6.8e-22	VFG005243	CVF116	Streptococcal collagen-like proteins	sclA collagen-like surface protei					Y
P18_GM002381	42	5.7e-19	VFG005041	CVF110	Capsule	cap5H capsular polysaccharide biosynthesis protein Cap5H	GBS can be suclassified into serotypes according to the immunologic type of the polysaccharide capsule. Of the nine serotypes described so far, the type Ia, Ib, II, III and V are reponsible for the majority of invasive human GBS disease; serotype III is particularly important becasue it causes the majority of infection to neonates	The different capsular polysaccharides consists of high-molecular-weight polymers with a repeating unit composed of glucose, galactose, N-acetylglucosamine and sialic acid; sialic acid plays important role in virulence	Inhibits the binding of the activated complement factor C3b to the surface of S. agalactiae, preventing the activation of the alternative complement pathway and inhibits complement-mediated opsonophagocytosis	-	Y
P18_GM002391	79.6	1.3e-201	VFG016265	CVF563	Hemolytic enterotoxin HBL	hblC hemolysin BL lytic component L2 hemolytic enterotoxin HBL					N
P18_GM002392	86.9	7.2e-201	VFG016261	CVF563	Hemolytic enterotoxin HBL	hblD hemolysin BL lytic component L1 hemolytic enterotoxin HBL					N
P18_GM002393	71.8	2.3e-151	VFG016259	CVF563	Hemolytic enterotoxin HBL	hblB hemolysin BL binding component B hemolytic enterotoxin HBL					N
P18_GM002400	42.7	7.7e-42	VFG043577	AI396	M. catarrhalis adherence protein (McaP)	gbpA N-acetylglucosamine-binding protein A					N
P18_GM002432	41	3.3e-41	VFG038219	VF0463	BfmRS	bfmR biofilm-controlling response regulator	-	-	Controls biofilm formation and cellular morphology;participates in cell adhesion, resistance to serum killing and antibiotic susceptibility	Activates the expression of the ushere chaperone assembly system responsible for the production of pili needed for biofilm formation on polystyrene surfaces;inactivationof bfmS may affect the regulatory process and/or translational modification of OmpA leading to loss of OmpA-mediated pathogenesis	N
P18_GM002442	90.6	8.3e-293	VFG042980	AI128	Bcp pili	bcpA collagen adhesion protein					Y
P18_GM002443	86.8	2.9e-134	VFG042981	AI128	Bcp pili	srtD sortase					Y
P18_GM002444	83.5	0	VFG042982	AI128	Bcp pili	bcpB collagen adhesion protein					Y
P18_GM002476	43.1	2.7e-51	VFG006820	CVF252	VirR/VirS	virR hypothetical protein					N
P18_GM002488	40	2.7e-62	VFG004761	CVF091	Lipase	geh lipase precursor, interruption-N	Organised as pre-pro-enzymes: the pre-region represents the signal peptide; secreted in the pro-lipase form. The pro-region protects the proteins from proteolytic degradation and acts as an intramolecular chaperone to facilitate translocation of the lipase	-	Responsible for the release of considerate amounts of fatty acids, particularly octadecenoic acid in human plasma; might cotribute to virulence by enabling the bacteria to persist in the fatty secretions of the human or mammalian skin; the recent finding that the lipase GehD of S. epidermidis can bind to collagen might constitute a novel role for lipase in virulence	-	Y
P18_GM002519	40.4	4.9e-20	VFG005041	CVF110	Capsule	cap5H capsular polysaccharide biosynthesis protein Cap5H	GBS can be suclassified into serotypes according to the immunologic type of the polysaccharide capsule. Of the nine serotypes described so far, the type Ia, Ib, II, III and V are reponsible for the majority of invasive human GBS disease; serotype III is particularly important becasue it causes the majority of infection to neonates	The different capsular polysaccharides consists of high-molecular-weight polymers with a repeating unit composed of glucose, galactose, N-acetylglucosamine and sialic acid; sialic acid plays important role in virulence	Inhibits the binding of the activated complement factor C3b to the surface of S. agalactiae, preventing the activation of the alternative complement pathway and inhibits complement-mediated opsonophagocytosis	-	N
P18_GM002603	40.6	8e-40	VFG031724	CVF667	RegX3	regX3 two-component system response regulator					N
P18_GM002639	52.7	9e-78	VFG044381	IA009	thioquinolobactin	qbsF QbsF					N
P18_GM002640	41.4	3e-41	VFG044383	IA009	thioquinolobactin	qbsH QbsH					N
P18_GM002644	41	1.6e-63	VFG019824	CVF521	Flagella	fleQ putative two-component system, response regulator nitrogen regulation protein NRI	-	-	Required for efficient cellular invasion.; YplA, a phospholipase is secreted by this type III flagellum secretion system. YplA is required for survival of Y. enterocolitica in the Peyer's patches and for stimulation of the acute inflammatory response of the host to the infection.	-	N
P18_GM002654	40.5	4.8e-65	VFG016507	CVF588	PDH-B	pdhB Pyruvate dehydrogenase E1 component, betasubunit					N
P18_GM002664	40.1	9.4e-44	VFG030679	CVF651	Trehalose-recycling ABC transporter	sugC ABC transporter ATP-binding protein					N
P18_GM002666	69.4	1.1e-74	VFG000077	VF0074	ClpP	clpP ATP-dependent Clp protease proteolytic subunit	21.6 kDa protein belongs to a family of proteases highly conserved in prokaryotes and eukaryotes	-	Serine protease involved in proteolysis and is required for growth under stress conditions	-	N
P18_GM002673	45.6	9e-43	VFG043577	AI396	M. catarrhalis adherence protein (McaP)	gbpA N-acetylglucosamine-binding protein A					N
P18_GM002715	44.4	4.9e-67	VFG015676	CVF521	Flagella	fleQ sigma54 specific transcriptional regulator, Fis family	-	-	Required for efficient cellular invasion.; YplA, a phospholipase is secreted by this type III flagellum secretion system. YplA is required for survival of Y. enterocolitica in the Peyer's patches and for stimulation of the acute inflammatory response of the host to the infection.	-	N
P18_GM002898	46.2	1e-220	VFG012127	CVF411	Kappa-toxin (collagenase)	colA collagenase					N
P18_GM002944	40	1.9e-25	VFG008637	CVF288	PDIM (phthiocerol dimycocerosate) and PGL (phenolic glycolipid) biosynthesis and transport	BN42_40960 Putative methyltransferase methylase					N
P18_GM002974	78	0	VFG016348	CVF572	Immune inhibitor A metalloprotease	BCE_1396 immune inhibitor A metalloprotease					N
P18_GM002977	45.2	6.9e-130	VFG016357	CVF573	Internalin-like	inlA internalin					N
P18_GM003126	94.3	5e-284	VFG016221	CVF558	Anthrolysin O	BALH_2974 perfringolysin O, thiol-activated cytolysin					N
P18_GM003165	44.1	2.6e-07	VFG045470	VF0356	Cytolysin	cylR2 cytolysin regulator R2	Production and activation of cytolysin involves the products of a complex operon of eight genes and that this operon can be located on either pheromone-responsive plasmids or on the chromosome within a pathogenicity island;most of this gene locus is absent in E. faecalis V583 due to a 17-kbp deletion;Cytolysin expression is regulated by one of the subunits (CylLS'') through a quorum-sensing autoi…	Comprised of two nonidentical peptide subunits: CylLL(the long subunit) and CylLS (the short subunit), both of which are required for lytic activity;CylLL and CylLS are ribosomally synthesized as 68- and 63-amino-acid precursors, respectively, and then are posttranslationally modified by the CylM;The modified peptides are then proteolytically cleaved and secreted from the cell by CylB. CylB funct…	Capable of lysing erythrocytes, polymorphonuclear leukocytes and macrophages, as well as a broad range of gram-positive bacteria	-	N
P18_GM003177	40.9	2.9e-16	VFG005069	CVF110	Capsule	cap8J capsular polysaccharide synthesis enzyme	GBS can be suclassified into serotypes according to the immunologic type of the polysaccharide capsule. Of the nine serotypes described so far, the type Ia, Ib, II, III and V are reponsible for the majority of invasive human GBS disease; serotype III is particularly important becasue it causes the majority of infection to neonates	The different capsular polysaccharides consists of high-molecular-weight polymers with a repeating unit composed of glucose, galactose, N-acetylglucosamine and sialic acid; sialic acid plays important role in virulence	Inhibits the binding of the activated complement factor C3b to the surface of S. agalactiae, preventing the activation of the alternative complement pathway and inhibits complement-mediated opsonophagocytosis	-	N
P18_GM003196	62.5	4.3e-95	VFG003392	CVF043	O-antigen	ddhA glucose-1-phosphate cytidylyltransferase	Y. enterocolitica O antigen expression is temperature regulated.	-	LPS O antigen mutants were severely impaired in their ability to colonize the Peyer's patches and did not colonize spleen and liver. The absence of O antigen in the outer membrane affects the expression of other Yersinia virulence factors.	-	N
P18_GM003197	47.1	2.7e-95	VFG003393	CVF043	O-antigen	ddhB CDP-glucose 4,6-dehydratase	Y. enterocolitica O antigen expression is temperature regulated.	-	LPS O antigen mutants were severely impaired in their ability to colonize the Peyer's patches and did not colonize spleen and liver. The absence of O antigen in the outer membrane affects the expression of other Yersinia virulence factors.	-	N
P18_GM003287	54.9	4.8e-62	VFG007915	CVF288	PDIM (phthiocerol dimycocerosate) and PGL (phenolic glycolipid) biosynthesis and transport	ddrA daunorubicin resistance ABC transporter ATPase subunit					N
P18_GM003387	50.3	8.9e-266	VFG002276	VF0388	kappa-toxin	colA collagenase	Clostridial collagenases include C. perfringens ColA, C. histolyticum ColG and ColH.	Clostridial collagenases consist of three different segments. Segment 1 represents the catalytic domain containing the consensus motif for zinc proteases, HEXXH. Segment 2 is thought to be a spacing domain of unknown function. Segment 3 is the collagen binding domain. Collagen-binding domains are known to bind various types of collagen. The mode of binding is specific recognition of triple-helica…	Actively degrades the host tissues to aid their grow, survive and spread in infected hosts or potentiate other toxins through facilitation of their diffusion.	-	N
P18_GM003388	46.2	1.9e-25	VFG022673	CVF313	Magnesium transport	mgtC Mg2+ transport P-type ATPase C MgtC					N
P18_GM003412	41.8	1.4e-50	VFG038840	VF0473	Polar flagella	flmH 3-oxoacyl-ACP reductase	Types of bacterial movement: swimming, swarming, gliding, twitching and sliding. Only swimming and swarming are correlated with the presence of flagella. Swimming is an individual endeavour, while swarming is the movement of a group of bactera; constitutively expressed for motility in liquid environments	-	Necessary for motility, adhesion and invasion;glycosylation of the flagellin may play a role in provoking a proinflamatory response	-	N
P18_GM003442	48.2	4.4e-148	VFG032250	CVF240	Oligopeptide-binding protein	oppA oligopeptide ABC transporter substrate-binding protein					N
P18_GM003443	44.2	9.9e-140	VFG006783	CVF240	Oligopeptide-binding protein	oppA oligopeptide ABC transporter, oligopeptide-binding protein					N
P18_GM003444	44.8	5.2e-141	VFG006783	CVF240	Oligopeptide-binding protein	oppA oligopeptide ABC transporter, oligopeptide-binding protein					N
P18_GM003456	43.8	7.1e-71	VFG019090	CVF148	Serine protease	htrA/degP serine protease					N
P18_GM003457	44.4	1.2e-48	VFG031744	CVF667	RegX3	regX3 two-component sensory transduction protein RegX3					N
P18_GM003556	60.3	6.9e-126	VFG045303	VF0171	LPS	yvfE pyridoxal phosphate-dependent enzyme apparently involved in regulation of cell wall biosynthesis	Composed of the O-antigen, core polysaccharides and lipid A; the genes involved in the biosynthesis of the basic O-antigen are located in the rfb/rfc loci; O-antigen modification is associated with temperate bacteriophages. Four different serotype-converting phages have been found: SfII, Sf6, SfV and SfX, which are involved in conversion of a serotype Y stain to serotypes 2a, 3b, 5a and X, respec…	-	Required for resistance to host defence and for the intracellular spread, but not for bacterial invasion	-	N
P18_GM003559	60.8	2.8e-65	VFG007642	CVF282	Capsular polysaccharide	wcaJ putative UDP-galactose phosphate transferase					N
P18_GM003570	64.5	5.4e-221	VFG016381	CVF567	Polysaccharide capsule	BC5274 UDP-N-acetylglucosamine 4,6-dehydratase					N
P18_GM003571	44.8	2e-48	VFG016406	CVF567	Polysaccharide capsule	BCE_5400 capsular exopolysaccharide family protein					Y
P18_GM003573	43.9	4e-96	VFG026433	CVF311	Glutamine synthesis	glnA1 glutamine synthetase					N
P18_GM003598	43.8	3.2e-16	VFG043551	AI354	histone-like protein (Hlp)/laminin-binding protein (LBP)	ML1683 histone-like protein					N
P18_GM003600	51.8	1.3e-177	VFG031404	CVF658	Copper exporter	ctpV metal cation transporter p-type ATPase, CtpV					N
P18_GM003608	47.2	1.2e-66	VFG013731	CVF516	ABC transporter	fagC putative iron ABC transport system, ATP-binding protein					N
P18_GM003626	46.4	8.7e-66	VFG043383	AI150	Pse5Ac7Ac	pseB UDP-N-acetylglucosamine 4,6-dehydratase					N
P18_GM003638	90.2	1.1e-172	VFG016327	CVF570	Phosphatidylinositol-specific phospholipase C (PI-PLC)	piplc glycosylphosphatidylinositol diacylglycerol-lyase glycosylphosphatidylinositol-specific phospholipase C, X domain					N
P18_GM003755	46.3	2.7e-63	VFG002189	VF0361	Capsule	cpsB phosphatidate cytidylyltransferase	GBS can be suclassified into serotypes according to the immunologic type of the polysaccharide capsule. Of the nine serotypes described so far, the type Ia, Ib, II, III and V are reponsible for the majority of invasive human GBS disease; serotype III is particularly important becasue it causes the majority of infection to neonates	The different capsular polysaccharides consists of high-molecular-weight polymers with a repeating unit composed of glucose, galactose, N-acetylglucosamine and sialic acid; sialic acid plays important role in virulence	Inhibits the binding of the activated complement factor C3b to the surface of S. agalactiae, preventing the activation of the alternative complement pathway and inhibits complement-mediated opsonophagocytosis	-	N
P18_GM003756	64.4	1.1e-85	VFG045688	CVF618	Capsule	uppS undecaprenyl diphosphate synthase	GBS can be suclassified into serotypes according to the immunologic type of the polysaccharide capsule. Of the nine serotypes described so far, the type Ia, Ib, II, III and V are reponsible for the majority of invasive human GBS disease; serotype III is particularly important becasue it causes the majority of infection to neonates	The different capsular polysaccharides consists of high-molecular-weight polymers with a repeating unit composed of glucose, galactose, N-acetylglucosamine and sialic acid; sialic acid plays important role in virulence	Inhibits the binding of the activated complement factor C3b to the surface of S. agalactiae, preventing the activation of the alternative complement pathway and inhibits complement-mediated opsonophagocytosis	-	N
P18_GM003783	59.5	8.4e-18	VFG011430	CVF383	LPS	acpXL acyl carrier protein	Composed of the O-antigen, core polysaccharides and lipid A; the genes involved in the biosynthesis of the basic O-antigen are located in the rfb/rfc loci; O-antigen modification is associated with temperate bacteriophages. Four different serotype-converting phages have been found: SfII, Sf6, SfV and SfX, which are involved in conversion of a serotype Y stain to serotypes 2a, 3b, 5a and X, respec…	-	Required for resistance to host defence and for the intracellular spread, but not for bacterial invasion	-	N
P18_GM003784	51.2	1.2e-62	VFG038840	VF0473	Polar flagella	flmH 3-oxoacyl-ACP reductase	Types of bacterial movement: swimming, swarming, gliding, twitching and sliding. Only swimming and swarming are correlated with the presence of flagella. Swimming is an individual endeavour, while swarming is the movement of a group of bactera; constitutively expressed for motility in liquid environments	-	Necessary for motility, adhesion and invasion;glycosylation of the flagellin may play a role in provoking a proinflamatory response	-	N
P18_GM003793	48.4	3.5e-53	VFG046612	CVF833	Capsule	Ribulose-phosphate 3-epimerase	GBS can be suclassified into serotypes according to the immunologic type of the polysaccharide capsule. Of the nine serotypes described so far, the type Ia, Ib, II, III and V are reponsible for the majority of invasive human GBS disease; serotype III is particularly important becasue it causes the majority of infection to neonates	The different capsular polysaccharides consists of high-molecular-weight polymers with a repeating unit composed of glucose, galactose, N-acetylglucosamine and sialic acid; sialic acid plays important role in virulence	Inhibits the binding of the activated complement factor C3b to the surface of S. agalactiae, preventing the activation of the alternative complement pathway and inhibits complement-mediated opsonophagocytosis	-	N
P18_GM003796	49.4	3.2e-66	VFG032386	CVF245	Serine-threonine phosphatase	stp putative phosphoprotein phosphatase					N
P18_GM003808	51	1.6e-161	VFG006716	CVF227	Fibronectin-binding protein	fbpA fibronectin/fibrinogen binding protein, putative					Y
P18_GM003820	47.7	4e-283	VFG047710	CVF845	Pyrimidine biosynthesis	carbamoyl-phosphate synthase large chain	CarB, CarA, and PyrB encode the large and small subunits of carbamoylphosphate synthetase and aspartate carbamoyl transferase, respectively. These enzymes catalyze the first two steps in the pyrimidine nucleotide biosynthetic pathway in many bacteria, including Francisella, and are required for the virulence of several pathogens, including Salmonella and E. coli	-	Mediating bacterial resistance to reactive oxygen species (ROS) that is important for phagosomal escape	-	N
P18_GM003821	44.1	7.5e-80	VFG047736	CVF845	Pyrimidine biosynthesis	carbamoyl-phosphate synthase small chain	CarB, CarA, and PyrB encode the large and small subunits of carbamoylphosphate synthetase and aspartate carbamoyl transferase, respectively. These enzymes catalyze the first two steps in the pyrimidine nucleotide biosynthetic pathway in many bacteria, including Francisella, and are required for the virulence of several pathogens, including Salmonella and E. coli	-	Mediating bacterial resistance to reactive oxygen species (ROS) that is important for phagosomal escape	-	N
P18_GM003827	57	1e-46	VFG006811	CVF249	Lipoprotein-specific signal peptidase II	lspA signal peptidase II					N
P18_GM003868	42	6.3e-31	VFG000320	VF0056	LPS	kdtB lipopolysaccharide core biosynthesis protein	Composed of the O-antigen, core polysaccharides and lipid A; the genes involved in the biosynthesis of the basic O-antigen are located in the rfb/rfc loci; O-antigen modification is associated with temperate bacteriophages. Four different serotype-converting phages have been found: SfII, Sf6, SfV and SfX, which are involved in conversion of a serotype Y stain to serotypes 2a, 3b, 5a and X, respec…	-	Required for resistance to host defence and for the intracellular spread, but not for bacterial invasion	-	N
P18_GM003909	48	3e-49	VFG015752	CVF522	Alginate biosynthesis	algI membrane bound O-acyl transferase MBOAT family protein					Y
P18_GM003915	46.1	4.7e-86	VFG016506	CVF588	PDH-B	pdhB pyruvate dehydrogenase E1 component, beta subunit					N
P18_GM003938	41	5.1e-130	VFG042931	AI117	type IV pili	ppk polyphosphate kinase					N
P18_GM003960	52.8	1.3e-103	VFG030724	CVF651	Trehalose-recycling ABC transporter	sugC carbohydrate ABC transporter ATP-binding protein, CUT1 family					N
P18_GM004004	42	4.5e-28	VFG043456	AI186	Fibronectin-binding protein	scpB segregation and condensation protein B					N
P18_GM004008	44.5	3.9e-24	VFG041304	SS047	Dot/Icm	lirB Dot/Icm type IV secretion system effector LirB	14 genes share detecable homology to the tra/trb genes of col1b-P9 plasmid, a member of the IncI class of conjugal plasmids; the second type IV secretion apparatus lvh(Legionella vir homologs) system is poorly characterized. Its 11 genes are located on a genomic-island-like region. It might play a role in the efficiency of host cell infection by L. pneumophila grown at lower temperatures. However…	Majority of the dot/icm genes are predicted to encode membrane-associated proteins;DotA is an integral cytoplasmic membrane protein with 8 membrane-spanning domians; IcmK and IcmB proteins are on bacterial surface; IcmQ, IcmS, IcmR, IcmW located in the bacterial cytoplasm;IcmS, IcmW, IvgA are chaperons; IcmX are periplasmic protein; RalF structure: 1XSZ	Allows survival and growth in macrophages, prevent phagosome acifidication and lysosome fusion, essential for induction of apoptosis in human macrophages	Assemble and activate a type IV secretion system in the bacterial membrane that exports plasmid and virulence factors to inhibit the phago-lysosome fusion and reprogram the Legionella-bearing vacuole; IcmS was shown to bind members of the SidE family (SidE, SdeA, SdeB, SdeC) and to be required for the export of SdeA; IcmW interacted with and was required for the translocation of additional Dot/Ic…	N
P18_GM004091	55.9	1.2e-288	VFG000574	VF0106	MgtBC	mgtB Mg2+ transport protein	Hypothesized to be a magnesium transporter	-	MgtA and MgtB are not required for intracellular survival or for virulence, MgtC is essential for both functions	-	N
P18_GM004092	43.2	1.5e-46	VFG022673	CVF313	Magnesium transport	mgtC Mg2+ transport P-type ATPase C MgtC					N
P18_GM004109	45.9	7.3e-79	VFG016502	CVF588	PDH-B	pdhB pyruvate dehydrogenase E1 component beta subunit					N
P18_GM004116	41.6	2.4e-63	VFG043148	AI142	lateral flagella	lafK putative two-component response regulator					N
P18_GM004126	62.2	1.6e-82	VFG012174	CVF417	Hemolysin	Cthe_0827 hemolysin A	Best-characterized RTX protein secreted by a type I secretion system: the structural gene encoding the hemolysin (hylA) is part of an operon that also encodes a dedicated export system (HylB and HylD comprising a type I secretion system) and a toxin modifying enzyme (HylC). The HylC protein is responsible for acylation of HylA, resulting in toxin activation; The hyl operon is found on a plasmid o…	Pro-HlyA is activated in the cytoplasm to the hemolytically active form by HlyC, a fatty acid acyltransferase; C-terminal peptide Trp914-Arg936 is a major receptor-binding region; the HlyA export machinery consists of two specific inner mambrane (IM) proteins: HlyB, HlyD, and TolC, a multifunctional protein located in the outer membrane (OM); HlyB is inserted in the IM by eight hydrophobic <alpha…	Cytotoxic to many types of cells: erythrocytes, granulocytes, monocytes, endothelial cells and renal epithelial cells; stimulating the release of IL-1<beta> and TNF	HylA frist binds a receptor on the cell surface, a <beta>2-integrin in leukocytes or glycophorin in red blood cells, then becomes inserted in the cell membrane. Calcium binding to the glycine-rich repeats is essential for membrane lysis	N
P18_GM004187	47.3	1.7e-62	VFG000182	VF0084	xcp secretion system	xcpR general secretion pathway protein E	-	-	Secretes toxins and enzymes into the extracellular fluid; need for proper localization of PilB and PilC	-	N
P18_GM004219	51.3	2.3e-54	VFG001867	VF0169	SodB	sodB superoxide dismutase	-	-	A cytoplasmic iron superoxide dismutase; important for intracellular survival and transmission	-	N
P18_GM004236	50.4	3.6e-98	VFG026984	CVF325	Sigma A	sigA/rpoV RNA polymerase sigma factor SigA					N
P18_GM004259	57.4	5e-198	VFG043573	AI392	MOMP	CT396 molecular chaperone DnaK	-	-	Binds C3 and C3bi of the complement system and mediates the uptake of the bacteria via the CR1 and CR3 receptors of the macrophage	-	N
P18_GM004308	48.5	5.9e-58	VFG044213	IA039	NEAT-type hemophore-mediated heme uptake system	isdF iron compound ABC transporter ATP-binding protein					N
P18_GM004309	40.6	1.1e-61	VFG044237	IA059	direct heme uptake system	hemU hemin transport system permease protein HmuU					N
P18_GM004312	75	0	VFG006720	CVF228	Listeria adhesion protein	lap aldehyde-alcohol dehydrogenase protein					N
P18_GM004350	44.6	4.1e-183	VFG009931	CVF335	(p)ppGpp synthesis and hydrolysis	relA pppGpp synthetase I, SpoT/RelA					N
P18_GM004381	47.6	1.3e-56	VFG006818	CVF252	VirR/VirS	virR hypothetical protein					N
P18_GM004403	57.9	2.4e-138	VFG013203	CVF506	Heme biosynthesis	hemL glutamate-1-semialdehyde-2,1-aminomutase					N
P18_GM004404	47.7	2.3e-80	VFG013197	CVF506	Heme biosynthesis	hemB Porphobilinogen synthase					N
P18_GM004406	45.3	3.7e-64	VFG013198	CVF506	Heme biosynthesis	hemC porphobilinogen deaminase					N
P18_GM004415	49.5	1.7e-112	VFG018661	CVF149	Trigger factor	tig/ropA trigger factor					N
P18_GM004421	47.4	9.3e-40	VFG013265	CVF494	LOS	orfM deoxyribonucleotide triphosphate pyrophosphatase	Biosynthesis pathway of LOS is producing a branched oligosaccharide attached to a lipid A via two 3-deoxy-D-manno-2-octulosonic acid (KDO) molecules. The rfaC gene product adds the first heptose (Hep I) to KDO. The rfaF gene product adds the second Hep onto Hep I and is required for <alpha>-chain elongation. The lgtF gene product adds the first Glc of the <alpha>-chain. Genes lgtA, lgtB, lgtE are…	-	Involved in immune system evasion, attachment to epithelial tissue, important mediator of the proinflammatory response;LOS sialylation (by the enzyme Lst) prevents complement deposition and phagocytosis by neutrophils;LOS modification by phosphoethanolamine (by the enzyme LptA) provides resistance to antimicrobial peptides and complement	Binds to asialoglycoprotein receptors on the host cell surface	N
P18_GM004429	42.4	1.3e-07	VFG027273	CVF334	DevR/S	devR/dosR two component transcriptional regulator					Y
P18_GM004440	94.6	1.8e-136	VFG043437	AI153	peritrichous flagella	motB flagellar motor protein MotB					N
P18_GM004441	95.5	6e-140	VFG043438	AI153	peritrichous flagella	motA flagellar motor protein MotA					N
P18_GM004456	97.2	5.2e-178	VFG044209	IA028	petrobactin	fpuA iron compound ABC transporter iron compound-binding protein					N
P18_GM004457	96.9	0	VFG044210	IA028	petrobactin	fpuB iron-hydroxamate transporter permease subunit					N
P18_GM004468	41.1	1.8e-52	VFG031738	CVF667	RegX3	regX3 Sensory transduction protein RegX3					N
P18_GM004472	94.4	7e-55	VFG044211	IA039	NEAT-type hemophore-mediated heme uptake system	isdG heme-degrading monooxygenase IsdG					N
P18_GM004473	90.2	2.5e-118	VFG044212	IA039	NEAT-type hemophore-mediated heme uptake system	srtB hypothetical protein					N
P18_GM004474	91.4	5.8e-132	VFG044213	IA039	NEAT-type hemophore-mediated heme uptake system	isdF iron compound ABC transporter ATP-binding protein					N
P18_GM004475	97.9	1.8e-178	VFG044214	IA039	NEAT-type hemophore-mediated heme uptake system	isdE2 iron compound ABC transporter permease protein					N
P18_GM004476	94.8	1.2e-154	VFG044215	IA039	NEAT-type hemophore-mediated heme uptake system	isdE2 iron compound ABC transporter iron compound-binding protein					N
P18_GM004477	81.4	0	VFG044216	IA039	NEAT-type hemophore-mediated heme uptake system	isdX2 hypothetical protein					N
P18_GM004478	96.1	9.9e-79	VFG044217	IA039	NEAT-type hemophore-mediated heme uptake system	isdX1 hypothetical protein					N
P18_GM004479	88.6	6.3e-117	VFG044218	IA039	NEAT-type hemophore-mediated heme uptake system	isdC cell wall anchor domain-containing protein					N
P18_GM004511	48.9	1.1e-82	VFG005353	CVF123	Streptococcal plasmin receptor/GAPDH	plr/gapA glyceraldehyde-3-phosphate dehydrogenase					N
P18_GM004517	45.9	3.3e-52	VFG031746	CVF667	RegX3	regX3 response regulator with CheY-like receiver domain and winged-helix DNA-binding domain					N
P18_GM004592	40	4.2e-15	VFG001306	VF0003	Capsule	cap8J capsular polysaccharide synthesis enzyme Cap8J	GBS can be suclassified into serotypes according to the immunologic type of the polysaccharide capsule. Of the nine serotypes described so far, the type Ia, Ib, II, III and V are reponsible for the majority of invasive human GBS disease; serotype III is particularly important becasue it causes the majority of infection to neonates	The different capsular polysaccharides consists of high-molecular-weight polymers with a repeating unit composed of glucose, galactose, N-acetylglucosamine and sialic acid; sialic acid plays important role in virulence	Inhibits the binding of the activated complement factor C3b to the surface of S. agalactiae, preventing the activation of the alternative complement pathway and inhibits complement-mediated opsonophagocytosis	-	N
P18_GM004599	41.1	2.2e-37	VFG031724	CVF667	RegX3	regX3 two-component system response regulator					N
P18_GM004690	41.6	1.4e-33	VFG045340	VF0414	RicA	ricA Rab2 interacting conserved protein A	The secretion system functional for RicA secretion remains to be discovered	-	Specifically interacts with GDP bound form of Rab2. the RicA-Rab2 interaction may affect the maturation of the Brucella-containing vacuole in a way that slows intracellular replication, thereby contributing to the evasion of the innate immune system.	-	N
P18_GM004707	43.9	5e-51	VFG037029	CVF760	Catalase	katA catalase					N
P18_GM004743	41	1.1e-41	VFG031738	CVF667	RegX3	regX3 Sensory transduction protein RegX3					N
P18_GM004766	43.9	3.9e-50	VFG006821	CVF252	VirR/VirS	virR DNA-binding response regulator					N
P18_GM004781	40.4	8.6e-42	VFG031738	CVF667	RegX3	regX3 Sensory transduction protein RegX3					N
P18_GM004787	41.9	2.4e-43	VFG012995	CVF477	Enterobactin synthesis	entC isochorismate hydroxymutase 2, enterochelin biosynthesis					N
P18_GM004811	43.3	8.2e-21	VFG009424	CVF313	Magnesium transport	mgtC MgtC/SapB transporter					N
P18_GM004834	84	1.9e-139	VFG016417	CVF567	Polysaccharide capsule	gtaB UTP--glucose-1-phosphate uridylyltransferase					N
P18_GM004941	43.1	3.1e-07	VFG045470	VF0356	Cytolysin	cylR2 cytolysin regulator R2	Production and activation of cytolysin involves the products of a complex operon of eight genes and that this operon can be located on either pheromone-responsive plasmids or on the chromosome within a pathogenicity island;most of this gene locus is absent in E. faecalis V583 due to a 17-kbp deletion;Cytolysin expression is regulated by one of the subunits (CylLS'') through a quorum-sensing autoi…	Comprised of two nonidentical peptide subunits: CylLL(the long subunit) and CylLS (the short subunit), both of which are required for lytic activity;CylLL and CylLS are ribosomally synthesized as 68- and 63-amino-acid precursors, respectively, and then are posttranslationally modified by the CylM;The modified peptides are then proteolytically cleaved and secreted from the cell by CylB. CylB funct…	Capable of lysing erythrocytes, polymorphonuclear leukocytes and macrophages, as well as a broad range of gram-positive bacteria	-	N
P18_GM005006	98	1.7e-136	VFG044219	IA028	petrobactin	fhuC iron compound ABC transporter ATP-binding protein					N
P18_GM005007	98.6	1.6e-193	VFG044220	IA028	petrobactin	fatC iron compound ABC transporter permease protein					N
P18_GM005008	96.4	3.8e-179	VFG044221	IA028	petrobactin	fatD iron compound ABC transporter permease protein					N
P18_GM005009	94.3	2.1e-177	VFG044222	IA028	petrobactin	fatB iron compound ABC transporter iron compound-binding protein					N
P18_GM005010	42.9	2.7e-48	VFG006826	CVF253	LisR/LisK	lisR two-component response regulator					N
P18_GM005018	75.4	2.9e-184	VFG043469	AI215	Fibronectin-binding protein	SSU98_1513 phosphopyruvate hydratase					N
P18_GM005022	54.4	1.2e-92	VFG005356	CVF123	Streptococcal plasmin receptor/GAPDH	plr/gapA glyceraldehyde-3-phosphate dehydrogenase, type I					N
P18_GM005035	78.8	5.8e-84	VFG000077	VF0074	ClpP	clpP ATP-dependent Clp protease proteolytic subunit	21.6 kDa protein belongs to a family of proteases highly conserved in prokaryotes and eukaryotes	-	Serine protease involved in proteolysis and is required for growth under stress conditions	-	N
P18_GM005047	60.1	2.2e-89	VFG019382	CVF248	Lipoprotein diacylglyceryl transferase	lgt prolipoprotein diacylglyceryl transferase					N
P18_GM005056	48.3	9.3e-10	VFG045470	VF0356	Cytolysin	cylR2 cytolysin regulator R2	Production and activation of cytolysin involves the products of a complex operon of eight genes and that this operon can be located on either pheromone-responsive plasmids or on the chromosome within a pathogenicity island;most of this gene locus is absent in E. faecalis V583 due to a 17-kbp deletion;Cytolysin expression is regulated by one of the subunits (CylLS'') through a quorum-sensing autoi…	Comprised of two nonidentical peptide subunits: CylLL(the long subunit) and CylLS (the short subunit), both of which are required for lytic activity;CylLL and CylLS are ribosomally synthesized as 68- and 63-amino-acid precursors, respectively, and then are posttranslationally modified by the CylM;The modified peptides are then proteolytically cleaved and secreted from the cell by CylB. CylB funct…	Capable of lysing erythrocytes, polymorphonuclear leukocytes and macrophages, as well as a broad range of gram-positive bacteria	-	N
P18_GM005073	41.6	1.6e-117	VFG009225	CVF299	Accessory secretion factor	secA2 ATPase SecA2					N
P18_GM005084	64	5.8e-133	VFG001373	VF0144	Capsule	cps4I UDP-N-acetylglucosamine-2-epimerase	GBS can be suclassified into serotypes according to the immunologic type of the polysaccharide capsule. Of the nine serotypes described so far, the type Ia, Ib, II, III and V are reponsible for the majority of invasive human GBS disease; serotype III is particularly important becasue it causes the majority of infection to neonates	The different capsular polysaccharides consists of high-molecular-weight polymers with a repeating unit composed of glucose, galactose, N-acetylglucosamine and sialic acid; sialic acid plays important role in virulence	Inhibits the binding of the activated complement factor C3b to the surface of S. agalactiae, preventing the activation of the alternative complement pathway and inhibits complement-mediated opsonophagocytosis	-	N
P18_GM005085	54.4	9.4e-130	VFG016428	CVF567	Polysaccharide capsule	ugd UDP-glucose 6-dehydrogenase					N
P18_GM005086	40.6	1.2e-66	VFG005841	CVF186	Capsule	rgpG putative glycosyl transferase N-acetylglucosaminyltransferase, RgpG	GBS can be suclassified into serotypes according to the immunologic type of the polysaccharide capsule. Of the nine serotypes described so far, the type Ia, Ib, II, III and V are reponsible for the majority of invasive human GBS disease; serotype III is particularly important becasue it causes the majority of infection to neonates	The different capsular polysaccharides consists of high-molecular-weight polymers with a repeating unit composed of glucose, galactose, N-acetylglucosamine and sialic acid; sialic acid plays important role in virulence	Inhibits the binding of the activated complement factor C3b to the surface of S. agalactiae, preventing the activation of the alternative complement pathway and inhibits complement-mediated opsonophagocytosis	-	N
P18_GM005143	40.6	1.7e-42	VFG027215	CVF333	MprA/B	mprA response regulator mprA					N
P18_GM005144	96.7	1e-189	VFG016310	CVF567	Polysaccharide capsule	galE UDP-glucose 4-epimerase					N
P18_GM005145	40.2	2.3e-47	VFG013457	CVF494	LOS	licC lic-1 operon protein	Biosynthesis pathway of LOS is producing a branched oligosaccharide attached to a lipid A via two 3-deoxy-D-manno-2-octulosonic acid (KDO) molecules. The rfaC gene product adds the first heptose (Hep I) to KDO. The rfaF gene product adds the second Hep onto Hep I and is required for <alpha>-chain elongation. The lgtF gene product adds the first Glc of the <alpha>-chain. Genes lgtA, lgtB, lgtE are…	-	Involved in immune system evasion, attachment to epithelial tissue, important mediator of the proinflammatory response;LOS sialylation (by the enzyme Lst) prevents complement deposition and phagocytosis by neutrophils;LOS modification by phosphoethanolamine (by the enzyme LptA) provides resistance to antimicrobial peptides and complement	Binds to asialoglycoprotein receptors on the host cell surface	N
P18_GM005149	92.4	1.8e-147	VFG016371	CVF567	Polysaccharide capsule	BC5264 EPSX protein					N
P18_GM005150	86.2	1.2e-152	VFG016423	CVF567	Polysaccharide capsule	lytR transcription antiterminator					N
P18_GM005151	44.4	7.7e-61	VFG007662	CVF282	Capsular polysaccharide	rmlD dTDP-4-dehydrorhamnose reductase					Y
P18_GM005152	53.9	7.8e-100	VFG037923	CVF775	Capsule	M3Q_285 nucleoside-diphosphate sugar epimerase	GBS can be suclassified into serotypes according to the immunologic type of the polysaccharide capsule. Of the nine serotypes described so far, the type Ia, Ib, II, III and V are reponsible for the majority of invasive human GBS disease; serotype III is particularly important becasue it causes the majority of infection to neonates	The different capsular polysaccharides consists of high-molecular-weight polymers with a repeating unit composed of glucose, galactose, N-acetylglucosamine and sialic acid; sialic acid plays important role in virulence	Inhibits the binding of the activated complement factor C3b to the surface of S. agalactiae, preventing the activation of the alternative complement pathway and inhibits complement-mediated opsonophagocytosis	-	N
P18_GM005153	51.9	2.1e-51	VFG048804	CVF854	Capsule	dTDP-4-dehydrorhamnose 3,5-epimerase	GBS can be suclassified into serotypes according to the immunologic type of the polysaccharide capsule. Of the nine serotypes described so far, the type Ia, Ib, II, III and V are reponsible for the majority of invasive human GBS disease; serotype III is particularly important becasue it causes the majority of infection to neonates	The different capsular polysaccharides consists of high-molecular-weight polymers with a repeating unit composed of glucose, galactose, N-acetylglucosamine and sialic acid; sialic acid plays important role in virulence	Inhibits the binding of the activated complement factor C3b to the surface of S. agalactiae, preventing the activation of the alternative complement pathway and inhibits complement-mediated opsonophagocytosis	-	N
P18_GM005154	77.2	1.2e-128	VFG005997	CVF186	Capsule	rmlA putative glucose-1-phosphate thymidyltransferase	GBS can be suclassified into serotypes according to the immunologic type of the polysaccharide capsule. Of the nine serotypes described so far, the type Ia, Ib, II, III and V are reponsible for the majority of invasive human GBS disease; serotype III is particularly important becasue it causes the majority of infection to neonates	The different capsular polysaccharides consists of high-molecular-weight polymers with a repeating unit composed of glucose, galactose, N-acetylglucosamine and sialic acid; sialic acid plays important role in virulence	Inhibits the binding of the activated complement factor C3b to the surface of S. agalactiae, preventing the activation of the alternative complement pathway and inhibits complement-mediated opsonophagocytosis	-	N
P18_GM005155	61.9	2.3e-140	VFG005920	CVF186	Capsule	cps2T glycosyl transferase, group 1 family protein, putative	GBS can be suclassified into serotypes according to the immunologic type of the polysaccharide capsule. Of the nine serotypes described so far, the type Ia, Ib, II, III and V are reponsible for the majority of invasive human GBS disease; serotype III is particularly important becasue it causes the majority of infection to neonates	The different capsular polysaccharides consists of high-molecular-weight polymers with a repeating unit composed of glucose, galactose, N-acetylglucosamine and sialic acid; sialic acid plays important role in virulence	Inhibits the binding of the activated complement factor C3b to the surface of S. agalactiae, preventing the activation of the alternative complement pathway and inhibits complement-mediated opsonophagocytosis	-	Y
P18_GM005163	63.5	1.9e-153	VFG007633	CVF282	Capsular polysaccharide	wecC UDP-N-acetyl-D-mannosaminuronic acid dehydrogenase					Y
P18_GM005164	68.9	1.4e-89	VFG016416	CVF567	Polysaccharide capsule	epsE sugar transferase; probable phospho-glucosyltransferase					Y
P18_GM005165	96.6	5.2e-161	VFG016433	CVF567	Polysaccharide capsule	gtaB UTP--glucose-1-phosphate uridylyltransferase					N
P18_GM005166	94.5	1.4e-138	VFG016383	CVF567	Polysaccharide capsule	BC5276 Phosphotyrosine-protein phosphatase capsular polysaccharide biosynthesis					N
P18_GM005167	97	2.5e-126	VFG016384	CVF567	Polysaccharide capsule	BC5277 Tyrosine-protein kinase capsular polysaccharide biosynthesis					N
P18_GM005168	91.1	3.4e-121	VFG016405	CVF567	Polysaccharide capsule	BCE_5399 chain length determinant protein					N
P18_GM005169	97.4	3.2e-122	VFG016386	CVF567	Polysaccharide capsule	BC5279 Tyrosine-protein kinase capsular polysaccharide biosynthesis					N
P18_GM005170	45.7	9.5e-31	VFG011402	CVF383	LPS	fabZ 3R-hydroxymyristoyl ACP dehydratase	Composed of the O-antigen, core polysaccharides and lipid A; the genes involved in the biosynthesis of the basic O-antigen are located in the rfb/rfc loci; O-antigen modification is associated with temperate bacteriophages. Four different serotype-converting phages have been found: SfII, Sf6, SfV and SfX, which are involved in conversion of a serotype Y stain to serotypes 2a, 3b, 5a and X, respec…	-	Required for resistance to host defence and for the intracellular spread, but not for bacterial invasion	-	N
P18_GM005245	94.7	4.5e-157	VFG016319	CVF569	PlcR	plcR transcription activator PlcR					N
P18_GM005273	51.4	3e-70	VFG021855	IA032	exochelin	fxuB ferric enterobactin transport ATP-binding protein FepC					N
P18_GM005274	40.9	2.6e-63	VFG044271	IA026	staphyloferrin A	htsC FecCD iron compound ABC transporter, permease family protein					N
P18_GM005327	40.5	8.3e-67	VFG046913	CVF834	LPS	glycosyl transferase	Composed of the O-antigen, core polysaccharides and lipid A; the genes involved in the biosynthesis of the basic O-antigen are located in the rfb/rfc loci; O-antigen modification is associated with temperate bacteriophages. Four different serotype-converting phages have been found: SfII, Sf6, SfV and SfX, which are involved in conversion of a serotype Y stain to serotypes 2a, 3b, 5a and X, respec…	-	Required for resistance to host defence and for the intracellular spread, but not for bacterial invasion	-	N
P18_GM005330	43.7	6.5e-72	VFG037116	CVF762	Methionine sulphoxide reductase	msrA/BpilB peptide methionine sulfoxide reductase					N
P18_GM005339	43.2	1.2e-42	VFG001867	VF0169	SodB	sodB superoxide dismutase	-	-	A cytoplasmic iron superoxide dismutase; important for intracellular survival and transmission	-	N
P18_GM005343	84.8	8.4e-171	VFG016387	CVF567	Polysaccharide capsule	galE UDP-glucose 4-epimerase					N
P18_GM005344	91.8	1.2e-117	VFG016246	CVF561	Hemolysin III homolog	BALH_4959 hemolysin III					N
P18_GM005353	40	5.9e-67	VFG018660	CVF148	Serine protease	htrA/degP serine protease					N
P18_GM005358	49.6	8.7e-58	VFG031738	CVF667	RegX3	regX3 Sensory transduction protein RegX3					N
P18_GM005389	40.9	3.8e-78	VFG032600	CVF252	VirR/VirS	virS sensor histidine kinase					Y
P18_GM005390	56.5	8.6e-71	VFG006821	CVF252	VirR/VirS	virR DNA-binding response regulator					Y
P18_GM005391	41.2	4.7e-33	VFG030684	CVF651	Trehalose-recycling ABC transporter	sugC ABC transporter--like protein					N
P18_GM005399	40.8	4.9e-89	VFG000130	VF0091	Alginate	algI alginate o-acetyltransferase AlgI	Alginate production is frequently referred to as mucoidy because colonies producing alginate have a wet glistening (mucoid) appearance, which is very different from that of colonies not producing alginate; most of the alginate biosynthetic genes are clustered in the algD operon; Alginate production is highly regulated. Regulatory genes are located in two areas far removed from the biosynthetic ge…	Alginate is a linear polymer of high molecular weight composed of the uronic acids <beta>-D-mannuronate and its C-5 epimer, <alpha>-L-guluronate, which are linked by <beta>-1,4 glycosidic bonds; The early steps in the biosynthesis of alginate to form GDP mannuronic acid require the products of algA and algC to convert fructose-6-phosphate to GDP-mannose and then require the product of algD to con…	Allows the bacteria form biofilm; contributes to the persistence of the bacteria in the CF lung: act as an adhesin, preventing the bacteria from being expelled from the lung, and alginate slime layer makes it more difficult for phagocytes to ingest and kill the bacteria	-	Y
P18_GM005403	41.6	6e-15	VFG043551	AI354	histone-like protein (Hlp)/laminin-binding protein (LBP)	ML1683 histone-like protein					N
P18_GM005410	42.3	3e-47	VFG006821	CVF252	VirR/VirS	virR DNA-binding response regulator					N
P18_GM005412	40	5.7e-34	VFG030724	CVF651	Trehalose-recycling ABC transporter	sugC carbohydrate ABC transporter ATP-binding protein, CUT1 family					N
P18_GM005478	43.4	8.8e-47	VFG031731	CVF667	RegX3	regX3 two component transcriptional regulator					N
P18_GM005499	46	7.4e-10	VFG045470	VF0356	Cytolysin	cylR2 cytolysin regulator R2	Production and activation of cytolysin involves the products of a complex operon of eight genes and that this operon can be located on either pheromone-responsive plasmids or on the chromosome within a pathogenicity island;most of this gene locus is absent in E. faecalis V583 due to a 17-kbp deletion;Cytolysin expression is regulated by one of the subunits (CylLS'') through a quorum-sensing autoi…	Comprised of two nonidentical peptide subunits: CylLL(the long subunit) and CylLS (the short subunit), both of which are required for lytic activity;CylLL and CylLS are ribosomally synthesized as 68- and 63-amino-acid precursors, respectively, and then are posttranslationally modified by the CylM;The modified peptides are then proteolytically cleaved and secreted from the cell by CylB. CylB funct…	Capable of lysing erythrocytes, polymorphonuclear leukocytes and macrophages, as well as a broad range of gram-positive bacteria	-	N
P18_GM005553	49.4	7.6e-98	VFG037987	VF0465	Capsule	ACICU_00080 sialic acid synthase	GBS can be suclassified into serotypes according to the immunologic type of the polysaccharide capsule. Of the nine serotypes described so far, the type Ia, Ib, II, III and V are reponsible for the majority of invasive human GBS disease; serotype III is particularly important becasue it causes the majority of infection to neonates	The different capsular polysaccharides consists of high-molecular-weight polymers with a repeating unit composed of glucose, galactose, N-acetylglucosamine and sialic acid; sialic acid plays important role in virulence	Inhibits the binding of the activated complement factor C3b to the surface of S. agalactiae, preventing the activation of the alternative complement pathway and inhibits complement-mediated opsonophagocytosis	-	Y
P18_GM005557	47.8	2.6e-102	VFG037927	VF0465	Capsule	ACICU_00076 pyridoxal phosphate-dependent enzyme	GBS can be suclassified into serotypes according to the immunologic type of the polysaccharide capsule. Of the nine serotypes described so far, the type Ia, Ib, II, III and V are reponsible for the majority of invasive human GBS disease; serotype III is particularly important becasue it causes the majority of infection to neonates	The different capsular polysaccharides consists of high-molecular-weight polymers with a repeating unit composed of glucose, galactose, N-acetylglucosamine and sialic acid; sialic acid plays important role in virulence	Inhibits the binding of the activated complement factor C3b to the surface of S. agalactiae, preventing the activation of the alternative complement pathway and inhibits complement-mediated opsonophagocytosis	-	Y
P18_GM005559	41.9	6.7e-59	VFG012005	CVF399	O-linked flagellar glycosylation	pseB FlmA					Y
P18_GM005731	40	3.6e-72	VFG018660	CVF148	Serine protease	htrA/degP serine protease					N
P18_GM005780	67.2	2.8e-180	VFG048851	CVF854	Capsule	6-phosphogluconate dehydrogenase	GBS can be suclassified into serotypes according to the immunologic type of the polysaccharide capsule. Of the nine serotypes described so far, the type Ia, Ib, II, III and V are reponsible for the majority of invasive human GBS disease; serotype III is particularly important becasue it causes the majority of infection to neonates	The different capsular polysaccharides consists of high-molecular-weight polymers with a repeating unit composed of glucose, galactose, N-acetylglucosamine and sialic acid; sialic acid plays important role in virulence	Inhibits the binding of the activated complement factor C3b to the surface of S. agalactiae, preventing the activation of the alternative complement pathway and inhibits complement-mediated opsonophagocytosis	-	Y
P18_GM005827	40.4	5e-14	VFG043551	AI354	histone-like protein (Hlp)/laminin-binding protein (LBP)	ML1683 histone-like protein					N
P18_GM005843	44.2	9.4e-49	VFG022905	CVF331	PhoP/R	phoP putative DNA-binding response regulator PhoP					Y
P18_GM005845	40.3	2.4e-63	VFG046913	CVF834	LPS	glycosyl transferase	Composed of the O-antigen, core polysaccharides and lipid A; the genes involved in the biosynthesis of the basic O-antigen are located in the rfb/rfc loci; O-antigen modification is associated with temperate bacteriophages. Four different serotype-converting phages have been found: SfII, Sf6, SfV and SfX, which are involved in conversion of a serotype Y stain to serotypes 2a, 3b, 5a and X, respec…	-	Required for resistance to host defence and for the intracellular spread, but not for bacterial invasion	-	N
P18_GM005870	89.3	3e-268	VFG016221	CVF558	Anthrolysin O	BALH_2974 perfringolysin O, thiol-activated cytolysin					Y
